# Supplementary material for: Base editing rescues seizures and sudden death in a SCN8A mutation-associated developmental epileptic encephalopathy model
Source: J Clin Invest. 2026 Feb 2;136(3):e196402. doi: 10.1172/JCI196402 (PMC12871382; doi:10.1172/JCI196402)
Supplement: Supporting data values [file jci-136-196402-s343.xlsx]

## Sheet: Fig1.D.CHO-R1872W cell screen
ID	Bystander A1	On-Target A4	Bystander A12
CHO-R1872W control	0	0	0
C10 + ABE8e-SpRY	0	16	0
C8 + ABEmax-NRCH	0	36	0
C7 + ABEmax-NRCH	0	5	0
C6 + ABEmax-NRCH	2	21	1
C2 + ABE8e-NRCH	0	30	0
C1 + ABE8e-NRCH	0	16	0

## Sheet: Fig1.E.Split.V106WCHO&HEK cells
ID	Bystander A1	On-Target A4	Bystander A12
CHO-R1872W control	0	0	0
C2+ABE8e-NRCH Split V106W (CHO-R1872W)	0	29	0
C2+ABE8e-NRCH (CHO-R1872W)	0	30	0
HEK293-R1872W control	0	0	0
C2+ABE8e-NRCH Split V106W (HEK293-R1872W)	0	16	0
C2+ABE8e-NRCH (HEK293-R1872W)	0	17	0

## Sheet: Fig.2.C.Scn8aW+EMX1.survival
Days elapsed	SCN8AW+Emx1 sham control	SCN8A-ABE treated SCN8AW+Emx1
42	1
22	1
23	1
24	1
26	1
26	1
31	1
24	1
28	1
33	1
33	1
35	1
22	1
22	1
39	1
24	1
36	1
25	1
61	1
21	1
65	1
29	1
24	1
30	1
24	1
40		1
44		1
106		1
345		1		taken down, no seizure induced death
345		1		taken down, no seizure induced death
345		1		taken down, no seizure induced death
345		1		taken down, no seizure induced death
345		1		taken down, no seizure induced death
110		1
160		1		taken down, no seizure induced death
150		1		taken down, no seizure induced death
150		1		taken down, no seizure induced death
150		1		taken down, no seizure induced death
150		1		taken down, no seizure induced death
150		1		taken down, no seizure induced death
150		1		taken down, no seizure induced death
150		1		taken down, no seizure induced death
26		1
210		1		taken down, no seizure induced death
150		1		taken down, no seizure induced death
160		1		taken down, no seizure induced death
160		1		taken down, no seizure induced death
180		1		taken down, no seizure induced death

## Sheet: Fig.2.D.E.Scn8aW+EMX1.EEG.freq
Age (days)	Scn8aW+EMX1-GFP Sham	Scn8aW+EMX1-GFP Sham	Scn8aW+EMX1-GFP Sham	Scn8aW+EMX1-GFP Sham	Scn8aW+EMX1-GFP Sham	Scn8aW+EMX1-GFP Sham	Scn8aW+EMX1-GFP Sham	Scn8aW+EMX1-GFP Sham	Scn8aW+EMX1-GFP Sham	Scn8aW+EMX1-GFP Sham		Scn8aW+EMX1-ABE Treated	Scn8aW+EMX1-ABE Treated	Scn8aW+EMX1-ABE Treated	Scn8aW+EMX1-ABE Treated	Scn8aW+EMX1-ABE Treated	Scn8aW+EMX1-ABE Treated	Scn8aW+EMX1-ABE Treated	Scn8aW+EMX1-ABE Treated	Scn8aW+EMX1-ABE Treated	Scn8aW+EMX1-ABE Treated	Scn8aW+EMX1-ABE Treated
19	21									0
20	4				0					0				0	0	0				0
21	1	0		0	0	0	8	0	0	0			0	0	0	0				0
22	Death	1		6	0	1	23	0	0	0		0	0	0	0	0		0		0	0	0
23	Death	Death	5	14	0	1	10	3	0	0		0	0	0	0	0	0	0	0	0	0	0
24	Death	Death	1	1	1	0	0	0	0	0		0	0	0	0	0	2	0	0	0	0	0
25	Death	Death	Death	Death	1	0	3	2	0	0		0	0	0	0	0	0	0	0	0	0	2
26	Death	Death	Death	Death	Death	0	11	0	0	0		0	0	0	0	0	0	0	0	0	0	1
27	Death	Death	Death	Death	Death	0	47	3	0	0		0	0	0	0	0	0	0	0	0	0	Death
28	Death	Death	Death	Death	Death	1	36	0	0	0		0	0	0	0	0	0	0	0	0	0	Death
29	Death	Death	Death	Death	Death	1	23	0	0	0		0	0	0	0	0	0	0	0	0	0	Death
30	Death	Death	Death	Death	Death	Death	2	0	0	0		0	0	0	0	0	0	0	0	0	0	Death
31	Death	Death	Death	Death	Death	Death	Death	0	0	3		0	0	0	0	0	0	0	0	0	0	Death
32	Death	Death	Death	Death	Death	Death	Death	6	0	13		0	0	0	0	0	0	0	0	0	0	Death
33	Death	Death	Death	Death	Death	Death	Death	9	0	13		0	0	0	0	0	0	0	0	0	0	Death
34	Death	Death	Death	Death	Death	Death	Death	10	0	6		0	0	0	0	0	0	0	0	0	0	Death
35	Death	Death	Death	Death	Death	Death	Death	13	0	0		0	0	0	0	0	0	0	0	0	0	Death
36	Death	Death	Death	Death	Death	Death	Death	1	0	0		0	0	0	0	0	0	0	0	0	0	Death
37	Death	Death	Death	Death	Death	Death	Death	Death	0	0		0	0	0	0	0	0	0	0	0	0	Death
38	Death	Death	Death	Death	Death	Death	Death	Death	0	0		0	0	0	0	0	0	0	0	0	0	Death
39	Death	Death	Death	Death	Death	Death	Death	Death	4	0		0	0	0	0	0	0	0	0	0	0	Death
40	Death	Death	Death	Death	Death	Death	Death	Death	12	0		0	0	0	0	0	0	0	0	0	0	Death
41	Death	Death	Death	Death	Death	Death	Death	Death	17	0		0	0	0	0	0	0	0	0	0	0	Death
42	Death	Death	Death	Death	Death	Death	Death	Death	1	0		0	0	0	0	0	0	0	0	0	0	Death
43	Death	Death	Death	Death	Death	Death	Death	Death	0	0		0	0	0	3	0	0	0	0	0	0	Death
44	Death	Death	Death	Death	Death	Death	Death	Death	0	0		0	0	0	4	0	0	0	0	0	0	Death
45	Death	Death	Death	Death	Death	Death	Death	Death	0	16		0	0	0	1	0	0	0	0	0	0	Death
46	Death	Death	Death	Death	Death	Death	Death	Death	0	10		0	0	0	0	0	0	0	0	0	0	Death
47	Death	Death	Death	Death	Death	Death	Death	Death	1	1		0	0	0	0	0	1	0	0	0	0	Death
48	Death	Death	Death	Death	Death	Death	Death	Death	5	0		0	0	0	0	0	0	0	0	0	0	Death
49	Death	Death	Death	Death	Death	Death	Death	Death	13	0		0	0	0	0	0	0	0	0	0	0	Death
50	Death	Death	Death	Death	Death	Death	Death	Death	17	0		0	0	0	0	0	0	0	0	0	0	Death
51	Death	Death	Death	Death	Death	Death	Death	Death	0	0		0	0	0	4	0	0	0	0	0	0	Death
52	Death	Death	Death	Death	Death	Death	Death	Death	0	0		0	0	0	0	0	0	0	4	0	0	Death
53	Death	Death	Death	Death	Death	Death	Death	Death	0	1		0	0	0	0	0	0	0	3	0	0	Death
54	Death	Death	Death	Death	Death	Death	Death	Death	0	12		0	0	0	0	0	0	0	0	0	0	Death
55	Death	Death	Death	Death	Death	Death	Death	Death	0	8		0	0	0	0	0	0	0	1	0	0	Death
												0	0	0	0	0	0	0	0	0	0	Death

## Sheet: Fig.2.G.Scn8aW+EMX1.Racine
Racine Stage	Scn8aW+EMX1 Sham Control	Scn8aW+EMX1 SCN8A-ABE Treated
Racine 1	144	7
Racine 2	212	16
Racine 3	28	0
Racine 4	17	0
Racine 5	15	0

## Sheet: Fig.2.EMX.NGS.figure.input
	Sham Control Scn8aW/+-EMX1 C/G	Sham Control Scn8aW/+-EMX1 T/A		SCN8A-ABE Scn8aW/+-EMX1 C/G	SCN8A-ABE Scn8aW/+-EMX1 T/A
EEG_SLCM1	28.2089	71.7911		46.092	53.908	EEG_AVM1
EEG_SLCM2	21.4522	78.5478		49.3606	50.6394	EEG_AVM2
EEG_SLCM3	32.1749	67.8251		42.4169	57.5831	EEG_AVM3
EEG_SLCM4	28.9657	71.0343		44.7674	55.2326	EEG_AVM4
EEG_SLCM5	32.3691	67.6309		49.7074	50.2926	EEG_AVM5
EEG_SLCM6	34.9231	65.0769		45.1693	54.8307	EEG_AVM6
EEG_SLCM7	33.4883	66.5117		40.8429	59.1571	EEG_AVM7
EEG_SLCM8	25.8593	74.1407		48.5588	51.4412	EEG_AVM8
EEG_SLCM9	5.18832	94.8117		30.2024	69.7976	EEG_AVM9
SLCM1	26.2805	73.7195		39.7876	60.2124	EEG_AVM10
SLCM2	24.5275	75.4725		46.3881	53.6119	AVM1
SLCM3	30.6662	69.3338		49.7639	50.2361	AVM2
SLCM4	29.4555	70.5445		44.1948	55.8052	AVM3
SLCM5	36.2264	63.7736		41.8531	58.1469	AVM4
SLCM6	18.9276	81.0724		53.9959	46.0041	AVM5
SLCM7	30.6164	69.3836		40.2465	59.7535	AVM6
SLCM8	32.0629	67.9371		43.9314	56.0686	AVM7
SLCM9	30.5643	69.4357		46.7532	53.2468	AVM8
SLCM10	18.3481	81.6519		41.6103	58.3897	AVM9
				27.4742	72.5258	AVM10
				26.3414	73.6586	AVM11

## Sheet: Fig3C.RNA-Seq all Scn8aW+EMX
Sham Control Scn8aW/+-EMX1 C/G	Sham Control Scn8aW/+-EMX1 T/A	SCN8A-ABE Scn8aW/+-EMX1 C/G	SCN8A-ABE Scn8aW/+-EMX1 T/A
50	50	89	11
55	45	88	12
59	41	91	9
58	42	87	13
61	39	94	6
		96	5	EEG	AVM1
		93	4	EEG	AVM2
		82	18	EEG	AVM3
		95	7	EEG	AVM4
		85	15	EEG	AVM5
		80	19	EEG	AVM6
		81	20	EEG	AVM7
		87	13	EEG	AVM8

## Sheet: Fig.3D.Scn8aW+EMX.RNA.Offtarget
Loci	SCN8A-ABE	SCN8A-ABE	SCN8A-ABE	SCN8A-ABE	SCN8A-ABE	sham control	sham control	sham control	sham control	sham control
A1 bystander	0	0	0	0	0	1	0	0	0	0
A4 On-Target	32.4	31.4	34.4	30.4	37.4	0	0	0	0	0
A12 Bystander	1	1	1	1	0	0	0	0	0	0
1	0	1	0	0	0	0	0	0	0	0	-	chr1:179505690-179505712
1	1	0	0	0	1	0	0	0	0	0	-	chr1:179505690-179505712
1	1	0	1	0	0	1	0	1	0	0	+	chr1:183116583-183116605
1	0	0	0	0	0	0	0	0	0	0
2	0	0	2.5	0	0	0	0	0	0	0	+	chr2:179901961-179901983
2	0	0	0	0	0	0	0	0	0	0
3	1	0	0	0	0	0	0	0	0	0	-	chr3:90299872-90299894
3 through 4	0	0	0	0	0	0	0	0	0	0
5	0	1	0	2	0	0	1	0	0	0	-	chr5:118889968-118889990
5	0	0	0	2	0	0	0	0	0	0	-	chr5:118889968-118889990
5 through 9	0	0	0	0	0	0	0	0	0	0
10	1	1	1	1	0	0	0	0	0	0	-	chr10:80548452-80548474
10	1	0	1	0	0	0	0	0	0	0	-	chr10:80548452-80548474
10	2	0	0	0	0	0	0	0	0	0	-	chr10:78108890-78108912
10	0	0	0	0	0	0	0	0	0	0
11	1	2	0	0	0	1	0	1	0	0	-	chr11:3640126-3640148
11 through 12	0	0	0	0	0	0	0	0	0	0
13	2	0	0	0	1	0	0	0	0	0	-	chr13:95178439-95178461
13 thrpugh 16	0	0	0	0	0	0	0	0	0	0
17	2	0	0	0	0	0	0	0	0	0	+	chr17:34824994-34825016
17	0	0	2	0	2	1	0	0	1	0	+	chr17:34824994-34825016
17 through x/y	0	0	0	0	0	0	0	0	0	0

## Sheet: Fig.3.E.Scn8aW+EMX.WGS
	On-Target Loci		SCN8A-ABE EMX1	sham control EMX1				Loci Site of Alteration A-to-G
	A1 Bystander		0	0
	A4 On-Target	21.1	21.7	0	0
	A12 Bystander	0	0	0	0
Chromosome
1		0	0	0.5	0		+	chr1:88244061-88244083
1		0	0	0.5	0		+	chr1:88244061-88244083
1		0	0	1	0		+	chr1:88244061-88244083
3		0	0	0	0
4		1	1	1	1.6		+	chr4:147668945-147668967
4		0	0	4.3	2.6		-	chr4:151971266-151971288
4 through 7		0	0	0	0
8		2.8	0	4.5	0		+	chr8:91070203-91070225
8 through 9		0	0	0	0
10		2	2	3	1		-	chr10:58231877-58231899
10 to 15		0	0	0	0
16		2.8	3.3	6.4	2.6		-	chr16:15887981-15888003
16 through x/y		0	0	0	0

## Sheet: Fig.4.C,D+SuppTable.5.EMX1
Sham Control Scn8aW+EMX		1	2	3	4	5	6	7	8	9	10	11	12	13	14	15	16	17	18	19	20	21	22	23	24	25		Scn8aW+ Control	1	2	3	4	5	6	7	8	9	10	11	12	13	14	15	16	17	18	19	20	21
Rest		-69	-69	-63	-61	-60	-60	-73	-67	-65	-67	-76	-73	-65	-68	-69	-69	-65	-62	-63	-64	-64	-64	-69	-60	-67		Rest	-72	-73	-63	-62	-61	-60	-66	-62	-61	-61	-73	-72	-67	-67	-60	-67	-71	-69	-73	-72	-70
Threshold		-52.7039	-51.2085	-44.8608	-43.8232	-49.1943	-44.7388	-41.5649	-47.3938	-49.6826	-48.7671	-42.7551	-47.7295	-48.6145	-42.8772	-47.4854	-39.7339	-44.8303	-50.0488	-46.814	-48.0957	-47.0581	-47.2107	-43.2434	-43.0908	-37.5671		Threshold	-42.6025	-49.0723	-41.3818	-39.093	-49.0417	-45.4712	-41.5955	-41.2903	-48.0957	-46.9055	-41.1682	-47.9431	-46.1121	-43.3655	-47.6074	-43.335	-51.5747	-46.5698	-51.5442	-49.6216	-45.8374
upstroke velocity		434.57	317.383	261.23	405.273	511.475	533.447	454.102	482.178	650.635	521.24	255.127	233.154	447.998	203.857	332.031	212.402	446.777	410.156	375.977	196.533	404.053	408.936	438.232	330.811	289.307		upstroke velocity	295.41	246.582	385.742	216.064	434.57	303.955	201.416	339.355	321.045	268.555	175.781	338.135	247.803	201.416	240.479	246.582	296.631	300.293	286.865	339.355	264.893
downstroke velocity		-111.084	-98.877	-126.953	-103.76	-135.498	-131.836	-98.877	-112.305	-146.484	-124.512	-50.0488	-63.4766	-107.422	-57.373	-69.5801	-54.9316	-98.877	-119.629	-131.836	-61.0352	-85.4492	-96.4355	-85.4492	-84.2285	-92.7734		downstroke velocity	-47.6074	-47.6074	-109.863	-76.9043	-118.408	-114.746	-54.9316	-91.5527	-83.0078	-39.0625	-53.7109	-117.188	-10.9863	-19.5312	-36.6211	-35.4004	-57.373	-65.918	-65.918	-63.4766	-48.8281
Amplitude		92.3767	82.5806	71.5942	86.0901	93.1396	93.4448	89.1724	95.0317	99.6704	96.5576	84.8694	93.2007	96.9543	74.1272	92.3157	72.2046	97.2595	89.8132	89.4165	73.5168	93.4143	93.1396	91.2781	81.665	77.2705		Amplitude	93.1396	93.811	90.1489	67.627	90.8508	80.4749	64.3616	85.5103	86.5784	100.067	82.9163	85.2966	100.525	93.0481	97.1375	94.6045	107.88	103.882	104.248	106.018	92.926
First APD50 at 400 pA		0.825	0.875	0.725	0.8	0.65	0.675	0.8	0.775	0.675	0.7	1.45	1.525	0.825	1.275	1.25	1.425	0.925	0.775	0.8	1.275	1.05	0.95	0.95	0.95	0.85		First APD50 at 400 pA	1.65	1.75	0.825	0.95	0.725	0.825	1.15	0.9	0.975	1.75	1.725	0.75	1.9	2.275	2.15	2.125	1.65	1.525	1.475	1.425	1.55
Input Resistance		54.9509	64.9687	68.8142	52.6236	35.3383	53.0196	57.4145	66.0506	90.6772	71.0867	127.231	93.0532	65.8736	77.9194	75.3461	106.191	131.893	80.1155	81.8888	107.177	99.0953	73.5412	100.135	57.5024	149.625			89.079	116.927	75.1699	55.4047	38.3889	44.1288	80.6808	58.8037	82.9875	112.55	108.745	139.86	210.597	131.661	100.497	113.986	126.276	148.836	89.6022	133.668	79.3116
Rheobase		220	220	140	260	220	200	180	200	80	160	140	160	160	160	220	160	80	120	140	60	80	120	120	100	100			140	100	140	220	200	280	140	180	160	100	140	60	40	80	80	100	60	60	100	60	220
-140		0	0	0	0	0	0	0	0	0	0	0	0	0	0	0	0	0	0	0	0	0	0	0	0	0			0	0	0	0	0	0	0	0	0	0	0	0	0	0	0	0	0	0	0	0	0
-120		0	0	0	0	0	0	0	0	0	0	0	0	0	0	0	0	0	0	0	0	0	0	0	0	0			0	0	0	0	0	0	0	0	0	0	0	0	0	0	0	0	0	0	0	0	0
-100		0	0	0	0	0	0	0	0	0	0	0	0	0	0	0	0	0	0	0	0	0	0	0	0	0			0	0	0	0	0	0	0	0	0	0	0	0	0	0	0	0	0	0	0	0	0
-80		0	0	0	0	0	0	0	0	0	0	0	0	0	0	0	0	0	0	0	0	0	0	0	0	0			0	0	0	0	0	0	0	0	0	0	0	0	0	0	0	0	0	0	0	0	0
-60		0	0	0	0	0	0	0	0	0	0	0	0	0	0	0	0	0	0	0	0	0	0	0	0	0			0	0	0	0	0	0	0	0	0	0	0	0	0	0	0	0	0	0	0	0	0
-40		0	0	0	0	0	0	0	0	0	0	0	0	0	0	0	0	0	0	0	0	0	0	0	0	0			0	0	0	0	0	0	0	0	0	0	0	0	0	0	0	0	0	0	0	0	0
-20		0	0	0	0	0	0	0	0	0	0	0	0	0	0	0	0	0	0	0	0	0	0	0	0	0			0	0	0	0	0	0	0	0	0	0	0	0	0	0	0	0	0	0	0	0	0
0		0	0	0	0	0	0	0	0	0	0	0	0	0	0	0	0	0	0	0	0	0	0	0	0	0			0	0	0	0	0	0	0	0	0	0	0	0	0	0	0	0	0	0	0	0	0
20		0	0	0	0	0	0	0	0	0	1	0	0	0	0	0	0	0	0	0	0	0	0	0	0	0			0	0	0	0	0	0	0	0	0	0	0	0	0	0	0	0	0	0	0	0	0
40		0	0	0	0	0	0	0	0	0	0	0	0	0	0	0	0	0	0	0	0	0	0	0	0	0			0	0	0	0	0	0	0	0	0	0	0	0	2	0	0	0	0	0	0	0	0
60		0	0	0	0	0	0	0	0	0	0	0	0	0	0	0	0	0	0	0	7	0	0	0	0	0			0	0	0	0	0	0	0	0	0	0	0	2	5	0	0	0	2	3	0	2	0
80		0	0	0	0	0	0	0	0	8	0	0	0	0	0	0	0	4	0	0	13	7	0	0	0	0			0	0	0	0	0	0	0	0	0	0	0	8	7	1	2	0	4	5	0	4	0
100		0	0	0	0	0	0	0	0	12	0	0	0	0	0	0	0	6	0	0	14	10	0	0	8	11			0	2	0	0	0	0	0	0	0	4	0	7	6	4	4	1	7	8	2	6	0
120		0	0	0	0	0	0	0	0	14	0	0	0	0	0	0	0	8	2	0	17	13	7	4	10	17			0	5	0	0	0	0	0	0	0	6	0	9	7	6	5	0	8	9	4	8	0
140		0	0	1	0	0	0	0	0	17	0	1	0	0	0	0	0	10	10	10	19	16	10	7	13	23			1	6	9	0	0	0	6	0	0	8	2	11	8	8	8	1	10	11	6	9	0
160		0	0	7	0	0	0	0	0	19	6	5	6	2	2	0	1	11	11	14	22	18	13	8	14	27			4	8	10	0	0	0	7	0	5	11	2	12	9	9	9	4	11	12	7	11	0
180		0	0	15	0	0	0	1	0	21	9	7	9	2	7	0	5	13	14	16	24	19	16	11	15	32			6	9	12	0	0	0	9	7	8	13	4	14	9	10	10	4	13	13	9	12	0
200		0	0	18	0	0	7	2	7	23	12	9	11	4	9	0	7	14	16	19	28	23	20	12	17	35			8	10	15	0	3	0	10	10	11	15	5	15	10	11	12	7	14	14	10	13	0
220		5	9	19	0	3	9	7	10	25	14	11	14	8	10	1	9	15	19	22	29	23	22	14	18	39			9	12	17	9	4	0	11	11	13	16	7	16	11	11	13	8	15	15	12	14	1
240		10	12	21	0	3	13	9	14	26	17	13	17	11	12	1	10	16	21	24	33	25	24	16	20	40			11	13	19	11	6	0	13	12	15	18	8	17	10	12	14	10	16	16	13	14	2
260		12	13	23	3	10	14	10	14	28	20	15	21	11	13	4	11	17	21	26	35	28	27	16	22	43			12	14	21	12	7	0	14	13	17	19	9	18	11	13	15	12	16	17	14	15	4
280		14	16	25	6	13	17	12	17	30	22	16	23	14	14	7	12	18	25	28	36	30	30	19	23	45			13	15	23	12	7	5	15	14	19	20	10	19	11	14	16	13	17	18	15	16	5
300		16	19	27	8	15	19	13	19	31	24	18	28	13	15	8	12	19	27	29	40	31	31	20	25	48			14	16	25	12	9	16	16	16	21	21	11	20	12	15	17	14	17	18	17	16	6
320		18	22	28	11	18	21	16	21	32	27	21	34	15	16	11	13	21	31	31	41	33	34	22	26	51			15	17	27	13	11	20	18	17	23	21	12	20	12	15	19	14	18	18	17	17	7
340		20	25	30	12	17	24	17	23	33	29	24	40	19	18	12	14	22	33	33	44	34	36	24	25	52			16	18	28	14	15	16	19	18	25	22	13	21	13	16	19	15	19	19	18	18	8
360		22	27	31	14	18	26	20	24	35	31	27	46	18	19	13	15	23	34	34	45	35	37	26	28	55			17	18	30	13	15	18	20	20	25	22	14	22	13	17	20	16	19	20	19	18	8
380		26	29	33	16	18	28	21	26	36	32	29	51	19	20	14	16	26	37	36	47	37	39	29	30	57			17	19	32	14	16	17	21	21	27	23	14	22	14	18	21	17	20	20	20	18	8
400		27	31	34	18	18	30	23	27	37	34	32	54	18	21	16	16	28	39	37	48	37	41	30	31	58			18	20	33	15	19	17	22	22	29	23	16	23	14	19	21	18	20	20	21	19	9
420		28	33	35	19	21	32	25	28	38	35	35	56	22	22	17	18	30	40	39	49	39	42	32	33	61			19	21	35	16	18	19	23	23	30	23	16	23	16	19	22	18	20	21	21	19	9
440		32	35	38	21	22	34	27	30	39	34	37	56	23	23	18	19	32	42	40	50	39	44	34	34	63			19	22	36	16	18	22	24	24	31	24	17	23	16	20	22	19	20	21	22	19	9
460		33	37	39	23	24	36	28	31	40	38	40	48	25	24	21	20	35	46	41	52	41	46	36	36	65			21	23	38	17	20	22	24	25	33	24	18	24	16	22	23	20	20	22	22	20	10
480		35	39	40	24	25	38	30	34	42	40	41	45	25	26	22	22	38	46	43	56	41	47	37	39	67			22	24	39	18	20	22	25	26	34	24	20	24	17	21	23	20	20	22	23	20	10
500		36	41	42	26	26	39	32	33	42	41	43	46	26	27	24	23	41	47	44	56	42	49	39	39	69			22	24	40	19	19	23	26	27	36	25	20	25	19	21	24	21	21	22	23	20	10
520		39	43	43	27	28	42	32	34	43	42	44	40	28	28	26	25	45	50	45	56	43	50	40	40	72			24	26	41	20	19	23	27	27	36	25	21	24	20	25	25	22	21	23	24	20	10
540		40	44	45	28	29	42	33	35	44	44	46	41	29	30	27	27	48	50	47	57	45	51	40	40	74			25	26	42	21	21	25	28	28	38	25	23	25	21	25	26	22	21	23	25	20	11
560		42	46	46	29	31	44	35	36	44	44	48	39	30	32	29	28	53	54	48	58	45	53	41	41	75			26	27	43	21	22	25	28	30	40	27	24	25	21	26	26	23	22	24	25	20	12
580		43	47	47	31	31	45	36	37	45	45	50	37	32	33	32	30	58	56	49	58	47	53	43	40	75			26	27	45	22	24	27	29	30	40	26	26	25	22	28	27	23	21	24	25	21	11
600		44	50	49	31	33	46	37	39	45	46	52	35	33	35	35	32	64	52	50	61	48	54	44	41	51			27	28	45	23	24	27	30	32	42	27	27	26	23	29	28	24	22	24	25	21	11

[truncated: 9 more sheets: Fig.4.E,F.Supp.Table.5.EMX1, Fig.5.Scn8aW+EMX.OpenFeild, Supp.Fig.Scn8aW+EIIa.survival, Supp.Fig.Scn8aW+EIIa.NGS, Supp.Fig.3.Scn8aW+EIIa.NGS%, Fig.2.H.Supp.Fig.2.EMX.NGS% , Supp.Fig.TableScn8aW+EIIaFiring, Supp.Fig.HEK-R1872W cell screen, Supp.Fig. Y-Maze]
